# Supplementary material for: Age-related changes in diffuse optical tomography sensitivity profiles in infancy
Source: PLoS One. 2021 Jun 8;16(6):e0252036. doi: 10.1371/journal.pone.0252036 (PMC8186805; doi:10.1371/journal.pone.0252036)
Supplement: S1 Table — (XLSX) [file pone.0252036.s002.xlsx]

## Sheet: Fu & Richards, this paper
Tissue	mua (1/mm)	mus (1/mm)	g	n	Source
White Matter	0.07	40.1	0.85	1.37	Yaroslavsky et al (2002)
Gray Matter	0.02	8.4	0.9	1.37	Yaroslavsky et al (2002)
CSF	0.0004	1	0.99	1.37	Strangman, Franceschini, & Boas (2003)
Dura	0.0101	80	0.99	1.37
Skull	0.0101	100	0.99	1.37	Strangman et al (2003)
Skin	0.0101	80	0.99	1.37	Strangman et al (2003)
Muscle	0.0101	80	0.99	1.37
Eyes	0.0004	1	0.99	1.37
Nasal Cavity	0.0101	80	0.99	1.37
Nonmyelinated Axon	0.07	40.1	0.85	1.37

## Sheet: Perdue, Fang & Diamond (2012)
Red values were used for Perdue et al (2012)
Tissue	Wavelength (nm)	mua (1/mm)	mus (1/mm)	mu's (1/mm)	g	n	Source
Blood	665	0.487	0.249	0.001245	0.995		Cheong 1990
Blood	633	0.7027	85.4841	1.70968	0.98		Roggan 1999
Blood	690	0.5745	74.5	1.1175	0.985		Dehaes 2011
Blood	830	0.4758	67.5	0.54	0.992		Dehaes 2011
CSF		0.001		0.01			Boas 2002
CSF		0.0004	0.01	0.0099	0.01	1	Custo 2010
CSF		0.004	0.009	0.00099	0.89	1.37	Fang 2010
CSF	690	0.0004	1	0.01	0.9	1.37	Strangman 2003
CSF	830	0.0026		0.01			Strangman 2003
CSF		0.002		0.001			Okada 2003
Gray Matter		0.025		1.25			Boas 2002
Gray Matter		0.0178	1.25	1.2375	0.01	1	Custo 2010
Gray Matter	630	0.02	9	0.99	0.89	1.37	Fang 2010/Yaroslavsky 2002
Gray Matter	690	0.0178		1.25			Strangman 2003
Gray Matter	830	0.0186		1.11			Strangman 2003
Gray Matter	670	0.02	8.4	0.84	0.9	1.37	Yaroslavsky 2002
Gray Matter		0.036		2.2			Okada 2003
Gray Matter		0.02		0.55			Schweiger 1999
Scalp		0.04		1			Boas 2002
Scalp		0.0159	1	0.99	0.01	1	Custo 2010
Scalp		0.019	7.8	0.858	0.89	1.37	Fang 2010
Scalp	690	0.0159	80	0.8	0.99	1.37	Strangman 2003
Scalp	830	0.0191		0.66			Strangman 2003
Scalp		0.018		1.9			Okada 2003
skin		0.022		1			Schweiger 1999
skin	630	0.4		6	0.8	1.4	Salomatina 2006
Skull		0.04		1			Boas 2002
Skull		0.0101	1	0.99	0.01	1	Custo 2010
Skull		0.019	7.8	0.858	0.89	1.37	Fang 2010
Skull	690	0.0101	100	1	0.99	1.37	Strangman 2003
Skull	830	0.0136		0.86			Strangman 2003
Skull	650	0.04	35	2.45	0.93		Firbank 1992
Skull		0.016		1.6			Okada 2003
Skull		0.025		2			Schweiger 1999
White Matter	830	0.0186		1.11			Boas 2002
White Matter		0.025		1.25			Boas 2002
White Matter		0.0178	1.25	1.2375	0.01	1	Custo 2010
White Matter	630	0.08	40.9	4.499	0.89	1.37	Fang 2010/Yaroslavsky 2002
White Matter	690	0.0178		1.25			Strangman 2003
White Matter	670	0.07	40.1	6.015	0.85		Yaroslavsky 2002
White Matter		0.014		9.1			Okada 2003
White Matter		0.01		2			Schweiger 1999

## Sheet: Strangman 2003
St

## Sheet: Zimeo-MOrais 2018 fOLD
Zimeo Morais-2018-fNIRS FOLD toolbox
