# Supplementary material for: Age-related changes in diffuse optical tomography sensitivity profiles in infancy
Source: PLoS One. 2021 Jun 8;16(6):e0252036. doi: 10.1371/journal.pone.0252036 (PMC8186805; doi:10.1371/journal.pone.0252036)
Supplement: S2 Table — It provides the minimum and maximum distances specified for each target separation distance (10mm to 60mm in 5mm increment) for all age groups. (XLSX) [file pone.0252036.s003.xlsx]

## Sheet: MinMaxNSourceDetector
Age Group	Separation Distance (mm)	Minimum Distance	Maximum Distance
2 Weeks	10	8.6	11.4
2 Weeks	15	13.9	16.1
2 Weeks	20	19.2	20.8
2 Weeks	25	24.2	25.8
2 Weeks	30	29.4	30.6
2 Weeks	35	34.4	35.6
2 Weeks	40	39.5	40.5
2 Weeks	45	44.5	45.5
2 Weeks	50	49.5	50.5
2 Weeks	55	54.6	55.4
2 Weeks	60	59.6	60.4
1 Months	10	8.5	11.5
1 Months	15	13.9	16.1
1 Months	20	19	21
1 Months	25	24.2	25.8
1 Months	30	29.4	30.6
1 Months	35	34.4	35.6
1 Months	40	39.4	40.6
1 Months	45	44.5	45.5
1 Months	50	49.5	50.5
1 Months	55	54.6	55.4
1 Months	60	59.6	60.4
2 Months	10	8.2	11.8
2 Months	15	13.9	16.1
2 Months	20	19.1	20.9
2 Months	25	24.2	25.8
2 Months	30	29.4	30.6
2 Months	35	34.4	35.6
2 Months	40	39.4	40.6
2 Months	45	44.5	45.5
2 Months	50	49.5	50.5
2 Months	55	54.6	55.4
2 Months	60	59.6	60.4
3 Months	10	7.8	12.2
3 Months	15	13.8	16.2
3 Months	20	18.8	21.2
3 Months	25	24.1	25.9
3 Months	30	29.2	30.8
3 Months	35	34.3	35.7
3 Months	40	39.4	40.6
3 Months	45	44.4	45.6
3 Months	50	49.4	50.6
3 Months	55	54.5	55.5
3 Months	60	59.5	60.5
4.5 Months	10	7.7	12.3
4.5 Months	15	13.7	16.3
4.5 Months	20	18.8	21.2
4.5 Months	25	24	26
4.5 Months	30	29.2	30.8
4.5 Months	35	34.2	35.8
4.5 Months	40	39.4	40.6
4.5 Months	45	44.4	45.6
4.5 Months	50	49.4	50.6
4.5 Months	55	54.5	55.5
4.5 Months	60	59.5	60.5
6 Months	10	7.8	12.2
6 Months	15	13.7	16.3
6 Months	20	18.8	21.2
6 Months	25	24	26
6 Months	30	29.2	30.8
6 Months	35	34.2	35.8
6 Months	40	39.3	40.7
6 Months	45	44.4	45.6
6 Months	50	49.4	50.6
6 Months	55	54.5	55.5
6 Months	60	59.5	60.5
7.5 Months	10	7.3	12.7
7.5 Months	15	13.7	16.3
7.5 Months	20	18.6	21.4
7.5 Months	25	23.8	26.2
7.5 Months	30	29.2	30.8
7.5 Months	35	34.1	35.9
7.5 Months	40	39.3	40.7
7.5 Months	45	44.4	45.6
7.5 Months	50	49.4	50.6
7.5 Months	55	54.5	55.5
7.5 Months	60	59.5	60.5
9 Months	10	7	13
9 Months	15	13.6	16.4
9 Months	20	18.5	21.5
9 Months	25	23.8	26.2
9 Months	30	29.2	30.8
9 Months	35	34.1	35.9
9 Months	40	39.2	40.8
9 Months	45	44.4	45.6
9 Months	50	49.3	50.7
9 Months	55	54.4	55.6
9 Months	60	59.5	60.5
10.5 Months	10	6.5	13.5
10.5 Months	15	13.6	16.4
10.5 Months	20	18.5	21.5
10.5 Months	25	23.7	26.3
10.5 Months	30	29.2	30.8
10.5 Months	35	34.1	35.9
10.5 Months	40	39.2	40.8
10.5 Months	45	44.4	45.6
10.5 Months	50	49.3	50.7
10.5 Months	55	54.4	55.6
10.5 Months	60	59.4	60.6
12 Months	10	6.8	13.2
12 Months	15	13.5	16.5
12 Months	20	18.5	21.5
12 Months	25	23.7	26.3
12 Months	30	29.2	30.8
12 Months	35	34.1	35.9
12 Months	40	39.1	40.9
12 Months	45	44.3	45.7
12 Months	50	49.3	50.7
12 Months	55	54.4	55.6
12 Months	60	59.4	60.6
15 Months	10	6.8	13.2
15 Months	15	13.6	16.4
15 Months	20	18.5	21.5
15 Months	25	23.6	26.4
15 Months	30	29.2	30.8
15 Months	35	34	36
15 Months	40	39.1	40.9
15 Months	45	44.3	45.7
15 Months	50	49.3	50.7
15 Months	55	54.3	55.7
15 Months	60	59.4	60.6
18 Months	10	6.5	13.5
18 Months	15	13.6	16.4
18 Months	20	18.5	21.5
18 Months	25	23.6	26.4
18 Months	30	29.1	30.9
18 Months	35	34	36
18 Months	40	39.1	40.9
18 Months	45	44.2	45.8
18 Months	50	49.3	50.7
18 Months	55	54.3	55.7
18 Months	60	59.4	60.6
2 Years	10	6	14
2 Years	15	13.5	16.5
2 Years	20	18.4	21.6
2 Years	25	23.5	26.5
2 Years	30	29	31
2 Years	35	34	36
2 Years	40	39.1	40.9
2 Years	45	44.2	45.8
2 Years	50	49.3	50.7
2 Years	55	54.3	55.7
2 Years	60	59.4	60.6
4 Years	10	6	14
4 Years	15	13.5	16.5
4 Years	20	18.3	21.7
4 Years	25	23.5	26.5
4 Years	30	29	31
4 Years	35	34	36
4 Years	40	39	41
4 Years	45	44.3	45.7
4 Years	50	49.3	50.7
4 Years	55	54.3	55.7
4 Years	60	59.3	60.7
12 Years	10	5.5	14.5
12 Years	15	13.5	16.5
12 Years	20	18	22
12 Years	25	23.4	26.6
12 Years	30	28.8	31.2
12 Years	35	34	36
12 Years	40	38.9	41.1
12 Years	45	44.2	45.8
12 Years	50	49.2	50.8
12 Years	55	54.2	55.8
12 Years	60	59.2	60.8
20-24 Years	10	5.1	14.9
20-24 Years	15	13.2	16.8
20-24 Years	20	18	22
20-24 Years	25	23.2	26.8
20-24 Years	30	28.7	31.3
20-24 Years	35	34	36
20-24 Years	40	38.8	41.2
20-24 Years	45	44	46
20-24 Years	50	49.2	50.8
20-24 Years	55	54.2	55.8
20-24 Years	60	59.3	60.7
